# Supplementary material for: Investigation of the genetic diversity of domestic Capra hircus breeds reared within an early goat domestication area in Iran
Source: Genet Sel Evol. 2014 Apr 17;46(1):27. doi: 10.1186/1297-9686-46-27 (PMC4044659; doi:10.1186/1297-9686-46-27)
Supplement: Additional file 1 — Characteristics of 14 microsatellite markers used to study nine Iranian and Pakistani goat breeds. The data provided represent the characteristics of the microsatellite markers used to study seven Iranian and two Pakistani goat breeds. Na indicates the number of alleles at each locus, Ne is the number of effective alleles, PIC is the Polymorphic Information Content calculated by Cervus 3.0.3 software, HE the genetic diversity per locus per population, *P < 0.05, *P < 0.01, ***P < 0.001, NS=not significant. [file 1297-9686-46-27-S1.xlsx]

## Sheet: Tble1
Marker	Chromosome Assignement	Size range (bp)	Na	Ne	HE	PIC	Deviation from HWE	Florescent Label	Primer sequence 5’-3’ (Forward/Reverse)
BM1818	OAR20	248-266	10	5.34	0.824	0.822	NS	VIC	AGCTGGGAATATAACCAAAGG
									AGTGCTTTCAAGGTCCATGC
BMS1494	OAR18	252-278	10	3.08	0.677	0.649	***	6FAM	TCTGGAGCTTGCAAAAGACC
									AATGGATGACTCCTGGATGG
ILSTS029	OAR1	145-185	18	2.34	0.521	0.658	*	NED	TGTTTTGATGGAACACAG
									TGGATTTAGACCAGGGTTGG
MAF035	BTA24	101-109	5	1.47	0.27	0.479	***	PET	AGTTACAAATGCAAGCATCATACCTG
									TCAAGAATTTTGGAGCACAATTCTGG
OarFCB20	OAR2	91-111	11	3.44	0.715	0.711	NS	6FAM	GGAAAACCCCCATATATACCTATAC
									AAATGTGTTTAAGATTCCATACATGTG
SRCRSP3	CH10	111-125	8	2.94	0.658	0.637	**	NED	CGGGGATCTGTTCTATGAAC
									TGATTAGCTGGCTGAATGTCC
ETH10	BTA5	152-211	7	2.35	0.571	0.517	NS	VIC	GTTCAGGACTGGCCCTGCTAACA
									CCTCCAGCCCACTTTCTCTTCTC
ILSTS011	OAR9	267-285	10	3.13	0.666	0.676	NS	6FAM	GCTTGCTACATGGAAAGTGC
									CTAAAATGCAGAGCCCTACC
MAF70	OAR4	134-160	14	4.9	0.778	0.851	*	PET	CACGGAGTCACAAAGAGTCAGACC
									GCAGGACTCTACGGGGCCTTTGC
MCM527	OAR5	150-209	13	4.91	0.806	0.805	NS	NED	GTCCATTGCCTCAAATCAATTC
									AAACCACTTGACTACTCCCCAA
CSRD247	OAR14	214-246	14	4.82	0.782	0.815	NS	VIC	GGACTTGCCAGAACTCTGCAAT
									CACTGTGGTTTGTATTAGTCAGG
ILSTS005	OAR7	176-192	8	2.16	0.519	0.498	NS	6FAM	GGAAGCAATTGAAATCTATAGCC
									TGTTCTGTGAGTTTGTAAGC
INRA0132	OAR20	135-155	8	1.83	0.451	0.435	***	6FAM	AACATTTCAGCTGATGGTGGC
									TTCTGTTTTGAGTGGTAAGCTG
OarAE54	OAR25	114-140	14	4.4	0.767	0.781	*	VIC	TACTAAAGAAACATGAAGCTCCCA
									GGAAACATTTATTCTTATTCCTCAGTG
Average	-	-	10.7	3.36	0.643	0.666	-	-	-
