# Supplementary material for: Investigation of the genetic diversity of domestic Capra hircus breeds reared within an early goat domestication area in Iran
Source: Genet Sel Evol. 2014 Apr 17;46(1):27. doi: 10.1186/1297-9686-46-27 (PMC4044659; doi:10.1186/1297-9686-46-27)
Supplement: Additional file 2 — Estimated null allele frequencies using the EM algorithm (r). The data provided represent the estimation of null allele frequencies using the Expectation Maximization (EM) algorithm for each locus and breed. r ≥ 0.2 is bolded. [file 1297-9686-46-27-S2.xlsx]

## Sheet: Null allele frequency
Marker/population	TAL	KHL	NAI	TUR	ABD	MKZ	NAJ	TED	PAH
BM1818	0	0.0381	0.0216	0.02915	0.0144	0	0	0	0
BMS1494	0	0.0114	0.1107	0.0773	0.0377	0	0.1117	0.109	0.057
ILSTS029	0	0.0505	0.1573	0	0.2398	0	0	0.0244	0.0117
MAF035	0.0734	0	0.1486	0.1864	0.05403	0	0	0.039	0.0775
OarFCB20	0	0.0429	0.0572	0.011	0.0659	0	0	0	0.0079
SRCRSP3	0	0	0	0	0.1606	0.0288	0	0.039	0
ETH10	0.024	0	0	0	0	0.055	0.0014	0	0
ILSTS011	0	0	0	0	0.0854	0.0121	0	0	0
MAF70	0	0.0297	0.0285	0	0.0305	0.119	0	0.0616	0.0307
MCM527	0	0	0.0157	0	0.0247	0	0	0.0007	0
CSRD247	0.0469	0	0	0	0.1126	0.0319	0	0	0
ILSTS005	0	0	0	0	0.1303	0.0764	0	0	0
INRA0132	0.0444	0.0995	0.0625	0.1559	0.0799	0	0	0	0.0647
OarAE54	0.0098	0.0009	0.0446	0.0851	0	0.0848	0.0282	0	0.0231
