# Supplementary material for: Investigation of the genetic diversity of domestic Capra hircus breeds reared within an early goat domestication area in Iran
Source: Genet Sel Evol. 2014 Apr 17;46(1):27. doi: 10.1186/1297-9686-46-27 (PMC4044659; doi:10.1186/1297-9686-46-27)
Supplement: Additional file 3 — Wright’s F -statistics for each of the 13 microsatellite loci across nine breeds. The file contains the estimated F-statistics per locus and overall values, across nine goat breeds. ***P < 0.001, the values in parentheses are the standard errors. [file 1297-9686-46-27-S3.xlsx]

## Sheet: F-statistics
Loci	FIT	FST	FIS
BM1818	0.046 (0.018) ***	0.020 (0.007) ***	0.027 (0.020) ***
BMS1494	0.179 (0.043) ***	0.036 (0.011) ***	0.149 (0.046) ***
ILSTS029	0.307 (0.120) ***	0.248 (0.135) ***	0.082 (0.062) ***
OarFCB20	0.108 (0.022) ***	0.052 (0.024) ***	0.059 (0.027) ***
SRCRSP3	0.057 (0.044) ***	0.037 (0.015) ***	0.021 (0.037) ***
ETH10	-0.001 (0.035) ***	0.021 (0.018) ***	-0.022 (0.026) ***
ILSTS011	0.060 (0.065) ***	0.090 (0.047) ***	-0.033 (0.048) ***
MAF70	0.174 (0.039) ***	0.086 (0.027) ***	0.096 (0.029) ***
MCM527	-0.016 (0.022) ***	0.027 (0.011) ***	-0.044 (0.016) ***
CSRD247	0.097 (0.038) ***	0.060 (0.017) ***	0.040 (0.039) ***
ILSTS005	0.015 (0.056) ***	0.029 (0.010) ***	-0.014 (0.063) ***
INRA0132	0.225 (0.060) ***	0.046 (0.023) ***	0.187 (0.058) ***
OarAE54	0.115 (0.044) ***	0.046 (0.020) ***	0.072 (0.034) ***
All loci	0.104 (0.025) ***	0.062 (0.016) ***	0.045 (0.018) ***
