# Supplementary material for: Investigation of the genetic diversity of domestic Capra hircus breeds reared within an early goat domestication area in Iran
Source: Genet Sel Evol. 2014 Apr 17;46(1):27. doi: 10.1186/1297-9686-46-27 (PMC4044659; doi:10.1186/1297-9686-46-27)
Supplement: Additional file 4 — D S and D A genetic distances between nine goat breeds based on 13 microsatellite markers. The data provided represent the D S and D A genetic distances between the breeds analyzed, based on 13 loci. Standard genetic distances (DS) (below the diagonal) and Nei’s genetic distances (DA) (above the diagonal). [file 1297-9686-46-27-S4.xlsx]

## Sheet: Ds_DA genetic distances
	TAL	KHL	NAI	TUR	ABD	MKZ	NAJ	TED	PAH
TAL	0	0.0521	0.0959	0.0765	0.1166	0.1979	0.2217	0.1391	0.1203
KHL	0.0108	0	0.0956	0.0681	0.0941	0.1664	0.2145	0.1288	0.1384
NAI	0.063	0.0613	0	0.0551	0.0856	0.1666	0.1812	0.1368	0.1163
TUR	0.0517	0.0396	0.0303	0	0.0858	0.1845	0.1961	0.1173	0.1073
ABD	0.0844	0.0464	0.0392	0.051	0	0.1693	0.1864	0.147	0.1674
MKZ	0.2535	0.2125	0.2599	0.2957	0.2384	0	0.1578	0.2314	0.2728
NAJ	0.2064	0.2153	0.1758	0.2163	0.1956	0.1677	0	0.2596	0.276
TED	0.1136	0.0822	0.1142	0.0887	0.1113	0.3346	0.2965	0	0.1395
PAH	0.1283	0.1327	0.0896	0.071	0.1232	0.4269	0.3366	0.136	0
