# Supplementary material for: Investigation of the genetic diversity of domestic Capra hircus breeds reared within an early goat domestication area in Iran
Source: Genet Sel Evol. 2014 Apr 17;46(1):27. doi: 10.1186/1297-9686-46-27 (PMC4044659; doi:10.1186/1297-9686-46-27)
Supplement: Additional file 5 — The calculated measurements using Evanno method to find the best K based on Structure output. The Evanno table output was based on 13 microsatellite loci used in the evaluation of the nine goat breeds. [file 1297-9686-46-27-S5.xlsx]

## Sheet: Sheet1
K	Reps	Mean LnP(K)	Stdev LnP (K)	Ln′ (K)	|Ln′′ (K) |	∆K
2	10	-12491.6	1.46894	-	-	-
3	10	-12342.6	25.3004	149.01	22.11	0.873898
4	10	-12215.7	12.0375	126.9	57.26	4.75681
5	10	-12031.5	4.93019	184.16	209.52	42.4973
6	10	-12056.9	77.7601	-25.36	200.54	2.57896
7	10	-12282.8	71.1528	-225.9	284.25	3.99492
8	10	-12224.4	112.3	58.35	248.8	2.21549
9	10	-12414.9	199.121	-190.45	27	0.135596
10	10	-12632.3	567.405	-217.45	315.47	0.555988
11	10	-12534.3	320.671	98.02	-	-
