# Supplementary material for: Investigation of the genetic diversity of domestic Capra hircus breeds reared within an early goat domestication area in Iran
Source: Genet Sel Evol. 2014 Apr 17;46(1):27. doi: 10.1186/1297-9686-46-27 (PMC4044659; doi:10.1186/1297-9686-46-27)
Supplement: Additional file 7 — The actual and effective number of alleles of 14 microsatellite loci in nine goat breeds. The file contains the calculated actual and effective number of alleles per locus for each breed. N = actual number of alleles; Ne = effective number of alleles. [file 1297-9686-46-27-S7.xlsx]

## Sheet: Sheet1
Marker	TAL		KHL		NAI		TUR		ABD		MKZ		NAJ		TED		PAH
	N	Ne	N	Ne	N	Ne	N	Ne	N	Ne	N	Ne	N	Ne	N	Ne	N	Ne
BM1818	8	4.34	10	6.75	8	4.91	9	5.74	9	5.3	9	5.14	7	4.72	8	5.99	8	5.13
BMS1494	6	2.95	3	2.23	6	3.58	7	3.69	7	3.93	4	2.83	6	2.6	5	2.51	4	3.36
ILSTS029	15	4.24	12	3.72	8	2.06	9	2.63	4	1.77	3	1.39	3	1.62	5	2.06	6	1.54
MAF035	3	1.27	3	1.07	5	2.66	3	1.87	2	1.25	2	1.05	2	1.16	2	1.42	2	1.45
OarFCB20	5	2.74	6	3.27	8	4.52	8	3.66	6	3.55	8	3.66	5	2.91	8	3.44	4	3.17
SRCRSP3	5	3.32	5	2.86	6	1.84	6	2.68	5	3.1	6	3.99	7	2.91	4	3.15	5	2.57
ETH10	3	2.35	4	2.37	6	2.26	5	2.24	5	2.39	4	1.84	3	2.26	4	3.44	4	1.96
ILSTS011	7	3.7	8	3.9	6	3.12	8	2.41	7	3.83	9	2.88	4	2.96	6	3.69	5	1.61
MAF70	10	5.55	9	4.93	12	7.46	13	6.19	9	5	7	5.26	3	2.01	6	3.09	10	4.58
MCM527	10	4.57	9	5.37	9	4.2	9	5.27	8	5.42	8	5.06	7	4.73	8	4.99	7	4.51
CSRD247	10	6.64	10	6.61	8	4.38	10	5.42	8	5.34	8	5.39	5	2.25	5	3.67	9	3.64
ILSTS005	4	2.42	5	2.53	5	1.89	6	1.78	6	2.9	4	1.99	3	1.43	5	2.78	3	1.65
INRA0132	6	1.91	3	1.87	4	1.71	5	2.16	3	2.12	3	1.68	3	1.42	6	1.5	5	2.07
OarAE54	9	3.98	11	5.54	11	5.02	9	2.69	10	6.48	10	4.71	5	2.66	7	3.77	9	4.7
