# Supplementary material for: Investigation of the genetic diversity of domestic Capra hircus breeds reared within an early goat domestication area in Iran
Source: Genet Sel Evol. 2014 Apr 17;46(1):27. doi: 10.1186/1297-9686-46-27 (PMC4044659; doi:10.1186/1297-9686-46-27)
Supplement: Additional file 8 — H E , F ST and confidence intervals obtained by LOSITAN. The file contains the fixation index and expected heterozygosity estimated for each locus to identify loci under selection using LOSITAN software. [file 1297-9686-46-27-S8.xlsx]

## Sheet: Sheet1
Locus	HE	FST	P(simul. FST<sample FST)
BM1818	0.845872	0.025699	5.2e-05
BMS1494	0.704756	0.04151	0.021121
ILSTS029	0.699744	0.256699	0.999646
MAF035	0.60583	0.556542	1
OarFCB20	0.751698	0.049457	0.030614
SRCRSP3	0.682437	0.036621	0.01636
ETH10	0.581928	0.017821	0.000335
ILSTS011	0.728556	0.08513	0.400021
MAF70	0.877959	0.113769	0.762246
MCM527	0.832367	0.030695	0.00022
CSRD247	0.837238	0.066789	0.109788
ILSTS005	0.535963	0.031991	0.035558
INRA0132	0.471173	0.046277	0.133968
OarAE54	0.801268	0.043644	0.006882
